# Supplementary material for: Dose Optimization of Anxiolytic Compounds Group in Valeriana jatamansi Jones and Mechanism Exploration by Integrating Network Pharmacology and Metabolomics Analysis
Source: Brain Sci. 2022 Apr 30;12(5):589. doi: 10.3390/brainsci12050589 (PMC9138999; doi:10.3390/brainsci12050589)
Supplement: Supplementary file 1 [file brainsci-12-00589-s001.zip]

Archive with 1 entries (1 files):
- brainsci-1678933-supplementary.pdf
